# Supplementary material for: Assessing methodological quality of Russian clinical practice guidelines and introducing AGREE II instrument in Russia
Source: PLoS One. 2018 Sep 11;13(9):e0203328. doi: 10.1371/journal.pone.0203328 (PMC6133363; doi:10.1371/journal.pone.0203328)
Supplement: S2 Table — (XLSX) [file pone.0203328.s009.xlsx]

## Sheet: Sheet1
	S2 Table. Assessment of the methodological quality of CPG for treating acute cholangitis with the AGREE II instrument.
		E1	E2	E3	E4	TOTAL (n)	Total %
	SCOPE AND PURPOSE	19	9	5	15	48	50
1	The overall objective(s) of the guideline is (are) specifically described.	7	4	1	4	16
2	The health question(s) covered by the guideline is (are) specifically described.	5	3	2	4	14
3	The population (patients, public, etc.) to whom the guideline is meant to apply is specifically described.	7	2	2	7	18
	STAKEHOLDER INVOLVEMENT	5	5	4	15	29	23.61
4	The guideline development group includes individuals from all the relevant professional groups.	3	2	2	4	11
5	The views and preferences of the target population (patients, public, etc.) have been sought.	1	1	1	7	10
6	The target users of the guideline are clearly defined.	1	2	1	4	8
	RIGOUR OF DEVELOPMENT	10	10	9	21	50	9.38
7	Systematic methods were used to search for evidence.	1	1	1	2	5
8	The criteria for selecting the evidence are clearly described.	1	1	1	2	5
9	The strengths and limitations of the body of evidence are clearly described.	1	1	1	1	4
10	The methods for formulating the recommendations are clearly described.	3	1	2	3	9
11	The health benefits, side effects, and risks have been considered in formulating the recommendations.	1	1	1	5	8
12	There is an explicit link between the recommendations and the supporting evidence.	1	3	1	4	9
13	The guideline has been externally reviewed by experts prior to its publication.	1	1	1	3	6
14	A procedure for updating the guideline is provided.	1	1	1	1	4
	CLARITY OF PRESENTATION	13	12	11	11	47	48.61
15	The recommendations are specific and unambiguous.	4	5	4	5	18
16	The different options for management of the condition or health issue are clearly presented.	3	4	3	1	11
17	Key recommendations are easily identifiable.	6	3	4	5	18
	APPLICABILITY	4	4	4	12	24	8.33
18	The guideline describes facilitators and barriers to its application.	1	1	1	6	9
19	The guideline provides advice and/or tools on how the recommendations can be put into practice.	1	1	1	3	6
20	The potential resource implications of applying the recommendations have been considered.	1	1	1	1	4
21	The guideline presents monitoring and/ or auditing criteria.	1	1	1	2	5
	EDITORIAL INDEPENDENCE	2	2	2	8	14	12.5
22	The views of the funding body have not influenced the content of the guideline.	1	1	1	7	10
23	Competing interests of guideline development group members have been recorded and addressed.	1	1	1	1	4
	TOTAL SUM OF ASSESSMENT	53	42	35	82	212	21.74
