# Supplementary material for: Assessing methodological quality of Russian clinical practice guidelines and introducing AGREE II instrument in Russia
Source: PLoS One. 2018 Sep 11;13(9):e0203328. doi: 10.1371/journal.pone.0203328 (PMC6133363; doi:10.1371/journal.pone.0203328)
Supplement: S5 Table — (XLSX) [file pone.0203328.s012.xlsx]

## Sheet: Sheet1
	S5 Table. Assessment of the methodological quality of CPG for treating acute cholecystitis with the AGREE II instrument, comparison of two CPGs.
		RSS (n / %)	RSEM (n / %)
	SCOPE AND PURPOSE	37 / 34.72%	73 / 84.72%
1	The overall objective(s) of the guideline is (are) specifically described.	12	28
2	The health question(s) covered by the guideline is (are) specifically described.	14	28
3	The population (patients, public, etc.) to whom the guideline is meant to apply is specifically described.	11	17
	STAKEHOLDER INVOLVEMENT	37 / 34.72%	67 / 76.39%
4	The guideline development group includes individuals from all the relevant professional groups.	16	24
5	The views and preferences of the target population (patients, public, etc.) have been sought.	10	17
6	The target users of the guideline are clearly defined.	11	26
	RIGOUR OF DEVELOPMENT	80 / 25%	63 / 16.15%
7	Systematic methods were used to search for evidence.	10	4
8	The criteria for selecting the evidence are clearly described.	10	8
9	The strengths and limitations of the body of evidence are clearly described.	10	8
10	The methods for formulating the recommendations are clearly described.	15	14
11	The health benefits, side effects, and risks have been considered in formulating the recommendations.	9	11
12	There is an explicit link between the recommendations and the supporting evidence.	10	8
13	The guideline has been externally reviewed by experts prior to its publication.	9	6
14	A procedure for updating the guideline is provided.	7	4
	CLARITY OF PRESENTATION	59 / 65.28%	65 / 73.61%
15	The recommendations are specific and unambiguous.	17	28
16	The different options for management of the condition or health issue are clearly presented.	15	9
17	Key recommendations are easily identifiable.	27	28
	APPLICABILITY	40 / 25%	31 / 15.63%
18	The guideline describes facilitators and barriers to its application.	10	5
19	The guideline provides advice and/or tools on how the recommendations can be put into practice.	10	12
20	The potential resource implications of applying the recommendations have been considered.	10	7
21	The guideline presents monitoring and/ or auditing criteria.	10	7
	EDITORIAL INDEPENDENCE	17 / 18.75%	20 / 25%
22	The views of the funding body have not influenced the content of the guideline.	10	10
23	Competing interests of guideline development group members have been recorded and addressed.	7	10
	TOTAL SUM OF ASSESSMENT	270 / 32.25%	319 / 41.12%
