# Supplementary material for: Assessing methodological quality of Russian clinical practice guidelines and introducing AGREE II instrument in Russia
Source: PLoS One. 2018 Sep 11;13(9):e0203328. doi: 10.1371/journal.pone.0203328 (PMC6133363; doi:10.1371/journal.pone.0203328)
Supplement: S6 Table — (XLSX) [file pone.0203328.s013.xlsx]

## Sheet: Sheet1
	S6 Table. Assessment of the methodological quality of CPG for treating cholelithiasis with the AGREE II instrument.
		E1	E2	E3	E4	TOTAL (n)	Total %
	SCOPE AND PURPOSE	19	18	19	19	75	87.5
1	The overall objective(s) of the guideline is (are) specifically described.	7	7	7	7	28
2	The health question(s) covered by the guideline is (are) specifically described.	7	7	7	7	28
3	The population (patients, public, etc.) to whom the guideline is meant to apply is specifically described.	5	4	5	5	19
	STAKEHOLDER INVOLVEMENT	11	10	11	18	50	52.78
4	The guideline development group includes individuals from all the relevant professional groups.	3	4	5	6	18
5	The views and preferences of the target population (patients, public, etc.) have been sought.	3	2	2	7	14
6	The target users of the guideline are clearly defined.	5	4	4	5	18
	RIGOUR OF DEVELOPMENT	32	35	35	52	154	63.54
7	Systematic methods were used to search for evidence.	6	6	6	7	25
8	The criteria for selecting the evidence are clearly described.	3	5	4	7	19
9	The strengths and limitations of the body of evidence are clearly described.	3	5	5	7	20
10	The methods for formulating the recommendations are clearly described.	2	4	4	6	16
11	The health benefits, side effects, and risks have been considered in formulating the recommendations.	4	3	3	6	16
12	There is an explicit link between the recommendations and the supporting evidence.	5	3	4	5	17
13	The guideline has been externally reviewed by experts prior to its publication.	7	7	7	7	28
14	A procedure for updating the guideline is provided.	2	2	2	7	13
	CLARITY OF PRESENTATION	17	17	18	18	70	80.56
15	The recommendations are specific and unambiguous.	5	5	5	6	21
16	The different options for management of the condition or health issue are clearly presented.	5	5	6	5	21
17	Key recommendations are easily identifiable.	7	7	7	7	28
	APPLICABILITY	17	16	12	24	69	55.21
18	The guideline describes facilitators and barriers to its application.	4	4	2	4	14
19	The guideline provides advice and/or tools on how the recommendations can be put into practice.	7	6	5	7	25
20	The potential resource implications of applying the recommendations have been considered.	3	3	3	6	15
21	The guideline presents monitoring and/ or auditing criteria.	3	3	2	7	15
	EDITORIAL INDEPENDENCE	2	2	2	11	17	18.75
22	The views of the funding body have not influenced the content of the guideline.	1	1	1	4	7
23	Competing interests of guideline development group members have been recorded and addressed.	1	1	1	7	10
	TOTAL SUM OF ASSESSMENT	98	98	97	142	435	62.14
