# Supplementary material for: Assessing methodological quality of Russian clinical practice guidelines and introducing AGREE II instrument in Russia
Source: PLoS One. 2018 Sep 11;13(9):e0203328. doi: 10.1371/journal.pone.0203328 (PMC6133363; doi:10.1371/journal.pone.0203328)
Supplement: S8 Table — (XLSX) [file pone.0203328.s015.xlsx]

## Sheet: Sheet1
	S8 Table. Assessment of the methodological quality of CPG for treating acute cholangitis with the AGREE II instrument.
		E1	E2	E3	E4	TOTAL (n)	Total %
	SCOPE AND PURPOSE	21	21	21	21	84	100
1	The overall objective(s) of the guideline is (are) specifically described.	7	7	7	7	28
2	The health question(s) covered by the guideline is (are) specifically described.	7	7	7	7	28
3	The population (patients, public, etc.) to whom the guideline is meant to apply is specifically described.	7	7	7	7	28
	STAKEHOLDER INVOLVEMENT	15	14	15	21	65	73.61
4	The guideline development group includes individuals from all the relevant professional groups.	6	6	6	7	25
5	The views and preferences of the target population (patients, public, etc.) have been sought.	2	1	2	7	12
6	The target users of the guideline are clearly defined.	7	7	7	7	28
	RIGOUR OF DEVELOPMENT	48	42	44	53	187	80.73
7	Systematic methods were used to search for evidence.	7	7	7	7	28
8	The criteria for selecting the evidence are clearly described.	7	7	7	7	28
9	The strengths and limitations of the body of evidence are clearly described.	6	6	5	7	24
10	The methods for formulating the recommendations are clearly described.	6	5	5	5	21
11	The health benefits, side effects, and risks have been considered in formulating the recommendations.	6	4	5	7	22
12	There is an explicit link between the recommendations and the supporting evidence.	7	5	7	6	25
13	The guideline has been externally reviewed by experts prior to its publication.	2	1	1	7	11
14	A procedure for updating the guideline is provided.	7	7	7	7	28
	CLARITY OF PRESENTATION	19	16	17	17	69	79.17
15	The recommendations are specific and unambiguous.	6	5	5	5	21
16	The different options for management of the condition or health issue are clearly presented.	6	5	5	6	22
17	Key recommendations are easily identifiable.	7	6	7	6	26
	APPLICABILITY	12	6	7	27	52	37.5
18	The guideline describes facilitators and barriers to its application.	2	1	1	7	11
19	The guideline provides advice and/or tools on how the recommendations can be put into practice.	2	1	1	6	10
20	The potential resource implications of applying the recommendations have been considered.	2	1	1	7	11
21	The guideline presents monitoring and/ or auditing criteria.	6	3	4	7	20
	EDITORIAL INDEPENDENCE	2	2	2	14	20	25
22	The views of the funding body have not influenced the content of the guideline.	1	1	1	7	10
23	Competing interests of guideline development group members have been recorded and addressed.	1	1	1	7	10
	TOTAL SUM OF ASSESSMENT	117	101	106	153	477	69.75
