# Supplementary material for: Assessing methodological quality of Russian clinical practice guidelines and introducing AGREE II instrument in Russia
Source: PLoS One. 2018 Sep 11;13(9):e0203328. doi: 10.1371/journal.pone.0203328 (PMC6133363; doi:10.1371/journal.pone.0203328)
Supplement: S10 Table — (XLSX) [file pone.0203328.s017.xlsx]

## Sheet: Sheet1
	S10 Table. Authors' assessment of the methodological quality of CPG for treating acute cholangitis with the AGREE II instrument.
		E1	E2	E3	TOTAL (n)	Total %
	SCOPE AND PURPOSE	10	5	9	24	27.78
1	The overall objective(s) of the guideline is (are) specifically described.	2	1	1	4
2	The health question(s) covered by the guideline is (are) specifically described.	4	1	2	7
3	The population (patients, public, etc.) to whom the guideline is meant to apply is specifically described.	4	3	6	13
	STAKEHOLDER INVOLVEMENT	6	3	3	12	5.56
4	The guideline development group includes individuals from all the relevant professional groups.	3	1	1	5
5	The views and preferences of the target population (patients, public, etc.) have been sought.	1	1	1	3
6	The target users of the guideline are clearly defined.	2	1	1	4
	RIGOUR OF DEVELOPMENT	10	8	8	26	1.39
7	Systematic methods were used to search for evidence.	2	1	1	4
8	The criteria for selecting the evidence are clearly described.	1	1	1	3
9	The strengths and limitations of the body of evidence are clearly described.	1	1	1	3
10	The methods for formulating the recommendations are clearly described.	1	1	1	3
11	The health benefits, side effects, and risks have been considered in formulating the recommendations.	2	1	1	4
12	There is an explicit link between the recommendations and the supporting evidence.	1	1	1	3
13	The guideline has been externally reviewed by experts prior to its publication.	1	1	1	3
14	A procedure for updating the guideline is provided.	1	1	1	3
	CLARITY OF PRESENTATION	9	11	16	36	50
15	The recommendations are specific and unambiguous.	4	5	6	15
16	The different options for management of the condition or health issue are clearly presented.	1	1	4	6
17	Key recommendations are easily identifiable.	4	5	6	15
	APPLICABILITY	5	4	7	16	5.56
18	The guideline describes facilitators and barriers to its application.	2	1	1	4
19	The guideline provides advice and/or tools on how the recommendations can be put into practice.	1	1	4	6
20	The potential resource implications of applying the recommendations have been considered.	1	1	1	3
21	The guideline presents monitoring and/ or auditing criteria.	1	1	1	3
	EDITORIAL INDEPENDENCE	2	2	2	6	0
22	The views of the funding body have not influenced the content of the guideline.	1	1	1	3
23	Competing interests of guideline development group members have been recorded and addressed.	1	1	1	3
	TOTAL SUM OF ASSESSMENT	42	33	45	120	12.32
