# Supplementary material for: Assessing methodological quality of Russian clinical practice guidelines and introducing AGREE II instrument in Russia
Source: PLoS One. 2018 Sep 11;13(9):e0203328. doi: 10.1371/journal.pone.0203328 (PMC6133363; doi:10.1371/journal.pone.0203328)
Supplement: S13 Table — (XLSX) [file pone.0203328.s020.xlsx]

## Sheet: Sheet1
	S13 Table. Authors' assessment of the methodological quality of CPG for treating acute cholecystitis with the AGREE II instrument, comparison of two CPGs.
		RSS (n / %)	RSEM (n / %)
	SCOPE AND PURPOSE	23 / 25.93%	26 / 31.48%
1	The overall objective(s) of the guideline is (are) specifically described.	10	16
2	The health question(s) covered by the guideline is (are) specifically described.	8	6
3	The population (patients, public, etc.) to whom the guideline is meant to apply is specifically described.	5	4
	STAKEHOLDER INVOLVEMENT	10 / 1.85%	23 / 25.93%
4	The guideline development group includes individuals from all the relevant professional groups.	4	15
5	The views and preferences of the target population (patients, public, etc.) have been sought.	3	4
6	The target users of the guideline are clearly defined.	3	4
	RIGOUR OF DEVELOPMENT	31 / 4.86%	36 / 8.33%
7	Systematic methods were used to search for evidence.	3	3
8	The criteria for selecting the evidence are clearly described.	3	3
9	The strengths and limitations of the body of evidence are clearly described.	3	4
10	The methods for formulating the recommendations are clearly described.	7	3
11	The health benefits, side effects, and risks have been considered in formulating the recommendations.	5	7
12	There is an explicit link between the recommendations and the supporting evidence.	4	7
13	The guideline has been externally reviewed by experts prior to its publication.	3	6
14	A procedure for updating the guideline is provided.	3	3
	CLARITY OF PRESENTATION	19 / 18.52%	45 / 66.67%
15	The recommendations are specific and unambiguous.	7	19
16	The different options for management of the condition or health issue are clearly presented.	6	12
17	Key recommendations are easily identifiable.	6	14
	APPLICABILITY	14 / 2.78%	21 / 12.5%
18	The guideline describes facilitators and barriers to its application.	3	3
19	The guideline provides advice and/or tools on how the recommendations can be put into practice.	5	11
20	The potential resource implications of applying the recommendations have been considered.	3	3
21	The guideline presents monitoring and/ or auditing criteria.	3	4
	EDITORIAL INDEPENDENCE	6 / 0%	6 / 0%
22	The views of the funding body have not influenced the content of the guideline.	3	3
23	Competing interests of guideline development group members have been recorded and addressed.	3	3
	TOTAL SUM OF ASSESSMENT	103 / 8.21%	157 / 21.26%
