# Supplementary material for: Assessing methodological quality of Russian clinical practice guidelines and introducing AGREE II instrument in Russia
Source: PLoS One. 2018 Sep 11;13(9):e0203328. doi: 10.1371/journal.pone.0203328 (PMC6133363; doi:10.1371/journal.pone.0203328)
Supplement: S14 Table — (XLSX) [file pone.0203328.s021.xlsx]

## Sheet: Sheet1
	S14 Table. Authors' assessment of the methodological quality of CPG for treating cholelithiasis with the AGREE II instrument
		E1	E2	E3	TOTAL (n)	Total %
	SCOPE AND PURPOSE	18	15	15	48	72.22
1	The overall objective(s) of the guideline is (are) specifically described.	7	7	7	21
2	The health question(s) covered by the guideline is (are) specifically described.	7	7	7	21
3	The population (patients, public, etc.) to whom the guideline is meant to apply is specifically described.	4	1	1	6
	STAKEHOLDER INVOLVEMENT	10	3	3	16	12.96
4	The guideline development group includes individuals from all the relevant professional groups.	5	1	1	7
5	The views and preferences of the target population (patients, public, etc.) have been sought.	1	1	1	3
6	The target users of the guideline are clearly defined.	4	1	1	6
	RIGOUR OF DEVELOPMENT	29	20	25	74	34.72
7	Systematic methods were used to search for evidence.	4	5	7	16
8	The criteria for selecting the evidence are clearly described.	3	3	4	10
9	The strengths and limitations of the body of evidence are clearly described.	4	1	1	6
10	The methods for formulating the recommendations are clearly described.	3	1	3	7
11	The health benefits, side effects, and risks have been considered in formulating the recommendations.	4	1	1	6
12	There is an explicit link between the recommendations and the supporting evidence.	3	1	1	5
13	The guideline has been externally reviewed by experts prior to its publication.	7	7	7	21
14	A procedure for updating the guideline is provided.	1	1	1	3
	CLARITY OF PRESENTATION	15	7	8	30	38.89
15	The recommendations are specific and unambiguous.	5	3	4	12
16	The different options for management of the condition or health issue are clearly presented.	3	1	1	5
17	Key recommendations are easily identifiable.	7	3	3	13
	APPLICABILITY	4	4	4	12	0
18	The guideline describes facilitators and barriers to its application.	1	1	1	3
19	The guideline provides advice and/or tools on how the recommendations can be put into practice.	1	1	1	3
20	The potential resource implications of applying the recommendations have been considered.	1	1	1	3
21	The guideline presents monitoring and/ or auditing criteria.	1	1	1	3
	EDITORIAL INDEPENDENCE	2	2	2	6	0
22	The views of the funding body have not influenced the content of the guideline.	1	1	1	3
23	Competing interests of guideline development group members have been recorded and addressed.	1	1	1	3
	TOTAL SUM OF ASSESSMENT	78	51	57	186	28.26
